# Supplementary material for: Diagnostic Performance of the EuroFlow Acute Leukemia Orientation Tube (ALOT) in Pediatric Acute Leukemia: A Single-Center Experience
Source: Cancers (Basel). 2026 Jun 23;18(13):2023. doi: 10.3390/cancers18132023 (PMC13359837; doi:10.3390/cancers18132023)
Supplement: Supplementary file 1 [file cancers-18-02023-s001.zip]

Archive with 4 entries (4 files):
- suplementary Figure S1.pdf
- suplementary Figure S2.pdf
- suplementary Figure S3.pdf
- suplementary Table S1.pdf
